# Supplementary material for: Dataset of metal(loid) concentrations recorded in the tissues of two fish species from Flag Boshielo Dam, South Africa
Source: Data Brief. 2020 Oct 9;33:106396. doi: 10.1016/j.dib.2020.106396 (PMC7569288; doi:10.1016/j.dib.2020.106396)
Supplement: Supplementary file 1 [file mmc1.xls]

## Sheet: Fish morphometry
Fish #	Oreochromis mossambicus
	Weight (g)		Total length (cm)
	Summer	Winter	Summer	Winter
1	149.57	899.6	20.3	37.2
2	119.85	502.25	18.1	29.1
3	139.33	413.84	19.9	27.1
4	749.73	313.79	35.5	25.4
5	648.8	349.7	33.5	26.1
6	159.02	295.28	20.51	24.9
7	159.02	280.14	20.31	24.5
8	153.5	285.4	24.5	24.5
9	158.43	386.73	20.1	27.6
10	145.67	264.72	19.5	24.3
Labeo rosae
1	403.3	721.35	31.12	38.5
2	391.82	219.31	32.85	26.9
3	489.72	586.61	35.67	36
4	362.05	255.32	31.3	30.1
5	301.59	337.02	30.3	24.3
6	477.9	311.03	34.6	24.9
7	483.72	254.94	33.6	29.6
8	370.39	279.94	35.5	30.3
9	340.03	374.8	30.7	33.5
10	400.01	382	34.1	35.2

## Sheet: Concentrations in fish tissues
Species	Season	Organ	Fish weight (g)	Fish length (cm)	Al (mg/kg dw)	As (mg/kg dw)	Cd (mg/kg dw)	Cr (mg/kg dw)	Cu (mg/kg dw)	Fe (mg/kg dw)	Mn (mg/kg dw)	Pb (mg/kg dw)	Sb (mg/kg dw)	Se (mg/kg dw)	Sr (mg/kg dw)	Zn (mg/kg dw)
Oreochromis mossambicus	Summer	Liver	149.57	20.3	298.343	1.48069	0.87416	3.58667	432.913	1261.05	14.5028	0.822553	0.162574	7.48096	0.770086	72.1948
			119.85	18.1	245.37	ND	1.41311	ND	732.316	1314.81	23.1481	4.08399	0.58528	17.2132	2.10981	99.4044
			139.33	19.9	237.575	3.88249	2.01858	ND	584.046	1498.75	26.2008	2.14634	2.56975	29.8364	2.55715	73.7021
			749.73	35.5	721.505	4.39701	3.99791	0.795848	1045.37	3675.99	30.4659	1.64316	1.44612	24.6408	0.895748	73.0027
			648.8	33.5	387.248	0.779329	0.320272	ND	225.917	1099.54	9.89586	0.52227	0.14468	4.89857	0.319381	31.974
			159.02	20.51	750.093	3.69136	0.835961	ND	241.227	1274.39	20.7317	1.48778	0.947065	ND	3.14989	80.7401
			159.02	20.31	398.539	0.649251	1.0058	ND	520.148	1787.34	14.6104	1.00659	0.473585	8.98876	0.834408	82.2945
			153.5	24.5	264.197	ND	0.915586	2.0313	329.699	2989.61	15.2355	ND	ND	ND	0.850294	67.0727
			158.43	20.1	747.12	ND	0.738694	ND	484.249	1333.53	11.5207	ND	ND	17.6209	0.939403	71.6548
			145.67	19.5	213.115	ND	1.00004	ND	510.034	1211.07	32.7869	ND	ND	42.2887	1.52019	78.1924
		Gill	149.57	20.3	489.997	ND	0.0217373	2.00058	2.45657	530.282	100.576	0.895873	ND	7.77324	127.112	65.1485
			119.85	18.1	666.931	ND	0.0139283	1.53936	2.46521	678.175	140.873	1.31518	ND	0.278489	124.889	64.1258
			139.33	19.9	322.822	ND	ND	0.592607	2.16764	313.14	112.586	0.787206	ND	5.38504	123.201	68.1086
			749.73	35.5	174.265	0.144716	0.0233242	0.256613	1.47561	156.469	171.166	2.86793	ND	1.57316	265.329	69.4171
			648.8	33.5	244.855	ND	0.0178102	1.38433	1.48316	260.839	64.7353	0.63227	ND	4.23221	125.689	49.485
			159.02	20.51	497.103	3.24861	0.0525824	1.98321	2.60966	506.392	70.5154	1.04893	0.294627	4.12192	99.834	64.582
			159.02	20.31	163.684	1.41248	0.0125515	0.976917	2.05846	165.053	63.1579	1.15901	0.192051	5.57683	142.536	58.742
			153.5	24.5	136.19	2.34826	0.0171728	0.95416	3.61488	139.429	79.0476	0.542171	0.184248	8.08252	122.77	75.5532
			158.43	20.1	375.38	0.917476	0.0287838	1.39749	4.78158	335.613	79.9139	1.31524	0.136886	4.99447	149.072	68.465
			145.67	19.5	324.74	0.726226	0.0103636	1.67278	2.8891	296.108	105.107	1.25517	1.62229	1.57995	146.246	68.237
		Muscle	149.57	20.3	13.292	0.178634	0.00752961	0.486875	1.60899	8.89466	16.4901	ND	ND	ND	1.53314	17.9882
			119.85	18.1	14.1943	0.145131	ND	0.956961	1.58398	5.59776	14.3942	ND	0.00871277	0.0250705	0.1899	28.537
			139.33	19.9	14.3885	0.0826459	ND	0.366607	1.86196	1.59872	2.69784	ND	ND	ND	0.333911	26.8933
			749.73	35.5	21.1788	ND	0.000154898	0.533567	0.996558	17.5824	1.2987	0.00653686	ND	1.86624	0.418296	15.2867
			648.8	33.5	9.998	ND	ND	0.133356	0.816389	7.69846	1.39972	0.00798156	ND	1.43875	0.071781	16.5592
			159.02	20.51	17.0863	ND	ND	0.670385	0.646472	9.99201	1.39888	0.0531896	ND	7.4724	1.87772	20.7908
			159.02	20.31	8.89466	ND	ND	0.168897	0.506835	9.39436	0.19988	ND	ND	6.95742	0.129497	22.695
			153.5	24.5	8.9982	ND	ND	0.0517076	1.50523	4.39912	ND	ND	ND	0.0264444	0.906072	23.6057
			158.43	20.1	12.1927	ND	ND	1.01639	0.411806	10.3938	ND	ND	ND	0.0264338	0.261027	21.6734
			145.67	19.5	16.0871	ND	ND	0.144762	0.673611	8.89289	ND	0.0165365	ND	0.891012	1.81899	24.4041
	Winter	Liver	899.6	37.2	594.248	ND	1.14842	0.280975	557.92	1859.51	1.10619	0.379983	ND	18.9592	0.147211	41.3357
			502.25	29.1	1467.92	0.222851	2.32349	1.57567	258.447	1238.75	2.08333	0.376004	0.911808	23.2986	1.03919	66.4985
			413.84	27.1	12013.4	0.317858	0.633538	0.283312	258.04	1228.78	2.58028	0.312319	0.013188	3.06079	0.0706484	48.184
			313.79	25.4	852.385	ND	1.72996	0.167488	134.017	4632.81	10.6908	1.4443	ND	ND	0.761194	83.7571
			349.7	26.1	459.641	ND	1.98155	0.570016	47.926	1063.23	2.46637	0.47884	ND	ND	0.42465	73.5088
			295.28	24.9	280.569	ND	0.642742	0.107883	788.755	1069.31	4.84262	0.315771	ND	ND	0.384518	74.2306
			280.14	24.5	1467.91	ND	0.686514	0.216437	86.0062	1163.51	0.675676	0.348867	ND	18.4825	0.380137	85.2136
			285.4	24.5	917.085	ND	1.03353	0.00265014	1456.2	1276.8	ND	0.384141	ND	ND	0.408024	67.7611
			386.73	27.6	991.367	ND	0.755747	0.29013	290.691	4463.74	3.79834	0.956023	ND	29.0147	0.592523	62.5478
			264.72	24.3	2049.23	ND	1.20559	ND	1273.7	1206.56	ND	0.740896	ND	ND	0.963026	69.6278
		Gill	899.6	37.2	236.364	3.28869	0.0475739	0.467254	2.45226	155.644	99.5005	1.52754	0.149647	5.54183	152.649	56.3909
			502.25	29.1	320.044	0.968363	0.0143215	0.562991	1.00911	252.698	108.413	1.65775	ND	4.0895	165.935	59.3662
			413.84	27.1	411.171	0.437891	ND	0.669764	1.17833	335.332	65.048	1.53696	ND	ND	119.87	50.9708
			313.79	25.4	486.311	0.738242	0.0132131	0.881167	1.32571	411.471	93.1255	2.71206	ND	8.57074	134.318	55.3463
			349.7	26.1	202.079	0.665737	0.0184635	0.240401	1.38519	172.596	65.061	1.95466	ND	7.15696	155.234	56.1833
			295.28	24.9	583.111	0.292124	0.0175389	0.474078	1.5366	307.29	76.5492	1.70759	0.156347	1.0696	132.04	53.3144
			280.14	24.5	768.082	0.386113	0.143495	1.98332	2.31715	622.844	98.8326	2.02117	ND	ND	166.967	64.2587
			285.4	24.5	923.036	ND	0.0136298	0.782587	1.53132	512.798	120.867	1.77047	ND	ND	156.255	56.5082
			386.73	27.6	596.361	0.352411	0.0193922	0.646365	1.03667	374.65	63.8745	1.60518	ND	ND	131.488	50.1718
			264.72	24.3	203.827	0.874532	0.01364	0.98362	1.98355	374.937	70.0274	1.67383	0.208293	5.93526	134.028	55.4738
		Muscle	899.6	37.2	41.9748	3.19522	0.0272847	0.211946	1.41118	14.991	ND	0.0507741	0.185418	2.11231	0.275935	20.3548
			502.25	29.1	31.1688	0.37298	0.0156647	0.21072	0.723637	19.2807	ND	0.0331034	ND	ND	0.422487	21.73
			413.84	27.1	9.09273	0.0758451	0.0123664	0.193145	0.669771	7.39408	ND	0.0515274	ND	ND	1.73203	17.2584
			313.79	25.4	18.1927	2.31531	0.0230371	0.104895	0.637339	18.5926	ND	0.163089	0.132171	0.0573381	3.09325	15.1868
			295.28	24.9	14.3942	0.562478	0.0171568	0.132263	0.818957	17.1931	ND	0.0306743	ND	2.56234	0.833851	19.9357
			280.14	24.5	14.4913	0.287482	0.0142761	0.0672343	0.796653	15.9904	ND	0.0488587	ND	1.80364	0.596211	19.8046
			285.4	24.5	14.6941	0.129123	0.0157892	0.0357328	0.513149	9.39624	ND	0.0356792	ND	1.01626	2.06238	20.0309
			386.73	27.6	11.0978	0.0796896	ND	0.0304474	0.505526	9.09818	ND	0.0114455	ND	ND	0.675149	18.2584
			264.72	24.3	14.5942	0.07366	ND	0.282228	0.665183	13.4946	ND	0.0122252	ND	ND	0.965042	16.8263
Labeo rosa	Summer	Liver	403.3	31.12	20.5959	ND	0.0179351	0.0576647	0.620318	14.0972	ND	0.0864057	ND	ND	0.687766	20.6621
			391.82	32.85	110.53	0.859053	1.84381	0.479567	366.836	2416.87	10.468	0.18093	0.199644	10.5192	1.05404	110.054
			489.72	35.67	209.809	ND	0.427178	0.653785	304.836	3459.47	19.9251	0.123106	ND	10.4836	1.02439	120.678
			362.05	31.3	277.141	ND	0.647656	0.444322	163.379	10409.8	21.0245	0.369757	ND	5.77396	2.83698	193.006
			301.59	30.3	149.123	ND	2.87643	0.262847	1319.85	4825.13	12.592	0.352474	ND	34.0862	0.661902	168.592
			477.9	34.6	245.332	ND	1.3326	0.586271	817.04	3089.51	8.92367	0.395569	ND	31.1378	1.78679	276.721
			483.72	33.6	594.789	ND	1.34848	0.999152	425.883	4072.51	10.1964	1.18524	0.662605	48.2538	2.38791	281.322
			370.39	35.5	136.846	0.536476	0.69777	ND	270.85	2069.21	2.94927	ND	ND	10.3112	0.801315	86.7357
			400.01	34.1	226.096	0.874536	1.56004	0.480577	843.922	3765.44	9.08865	0.629245	0.0713786	29.405	2.71118	122.876
		Gill	403.3	31.12	233.665	ND	ND	0.513926	2.40461	322.644	37.1876	0.70868	ND	ND	264.959	156.097
			391.82	32.85	368.487	ND	ND	0.900554	2.51354	460.238	46.1609	0.945776	ND	ND	308.915	200.359
			489.72	35.67	216.822	4.33488	0.0502259	0.939782	2.41601	281.065	30.8538	0.758219	0.476851	ND	260.24	126.618
			301.59	30.3	285.392	2.09506	0.027624	1.44487	1.69433	291.192	57.5725	0.694163	0.0570568	ND	334.004	188.551
			477.9	34.6	194.722	1.29854	0.0116506	0.461358	1.42152	279.788	31.6873	0.743896	0.0669434	ND	253.378	237.251
			370.39	35.5	220.668	1.49735	0.0458347	0.882761	2.05283	260.68	39.2599	0.935389	0.0498625	ND	349.956	191.727
			340.03	30.7	213.511	1.36564	0.0196169	1.14093	1.84077	251.323	30.5016	0.768502	0.0242855	5.33593	233.631	132.054
			400.01	34.1	159.105	1.01003	0.0294722	1.0637	1.60192	227.67	36.1139	1.0613	0.0818821	0.00685147	250.537	190.925
		Muscle	403.3	31.12	23.3766	0.325102	0.0154119	0.0952005	0.567282	5.09491	1.7982	0.0398786	ND	ND	9.50071	23.2215
			391.82	32.85	18.6851	0.385527	ND	0.169933	0.330326	6.39488	1.69864	0.0732338	ND	2.46789	13.3578	24.7656
			489.72	35.67	23.6953	0.470567	0.0129571	0.215291	0.328687	5.4989	2.59948	0.0589323	0.0125794	3.88504	13.7991	19.6151
			362.05	31.3	13.5973	3.11565	0.0222328	0.14979	0.541397	5.69886	1.79964	0.0631688	0.410305	5.66581	7.48003	26.5379
			301.59	30.3	17.2896	0.831214	0.015139	0.462355	0.53067	9.29442	1.29922	0.109128	0.171808	2.61104	12.409	25.7267
			477.9	34.6	17.2896	0.988497	0.0199716	3.31751	0.397418	16.9898	2.59844	0.0602787	0.146177	1.3816	9.93694	25.1095
			483.72	33.6	17.6929	1.03494	0.0177515	0.407574	0.336254	6.29748	1.39944	0.0838495	0.071629	2.52622	8.39437	20.858
			370.39	35.5	10.4958	0.610006	0.0113484	0.142828	0.554887	9.79608	0.69972	0.0562926	0.0817779	1.28003	5.25908	22.3122
			340.03	30.7	14.2943	0.391468	0.0296863	0.394521	0.755757	19.4922	0.9996	0.0746024	0.022823	ND	10.3018	43.127
			400.01	34.1	21.9736	0.168198	ND	0.238517	0.491505	11.5861	2.39712	0.0901505	ND	3.97587	8.69293	24.3893
	Winter	Liver	721.35	38.5	1663	0.737287	0.626946	0.389385	550.431	5762.84	13.8917	0.526057	0.246952	19.6492	0.684291	75.459
			219.31	26.9	1221.19	0.350434	0.0202707	0.326633	9.7698	268.848	5.6899	0.137544	ND	4.14306	0.882724	44.9122
			586.61	36	869.444	4.72339	1.64482	0.413626	763.046	1423.26	5.72917	0.314246	0.995169	38.6648	0.714969	111.258
			255.32	30.1	940.777	4.54475	0.440883	3.59258	428.126	3610.19	10.6796	0.196201	1.01992	24.8526	0.72807	118.455
			337.02	24.3	1277.24	1.09501	0.927498	0.902038	307.919	10112.9	21.5201	0.385748	0.565441	45.5995	0.883623	176.969
			311.03	24.9	1702.74	0.723874	1.14465	0.666378	348.94	7113.86	16.4055	0.436643	0.185621	6.66908	0.909819	126.006
			254.94	29.6	1650.86	0.511925	0.793507	0.671445	301.073	6169.4	18.5345	0.438956	0.370931	30.1186	1.232	118.024
			279.94	30.3	808.489	0.776353	0.503829	0.569709	316.354	3050.13	11.3636	0.141272	0.247276	22.6448	0.679379	104.501
			374.8	33.5	495.406	0.555197	0.244383	0.173959	53.8578	2342.99	8.38993	0.0825222	0.15798	6.9199	0.702952	77.3936
			382	35.2	1273.78	0.645372	1.03523	0.735264	362.784	3524.94	13.0625	0.24352	0.615263	8.93547	0.983647	111.094
		Gill	721.35	38.5	277.197	1.01972	0.0176225	0.322136	0.491404	298.219	66.6271	0.722876	0.10966	ND	391.372	159.891
			219.31	26.9	629.99	0.81438	0.00499676	1.0386	ND	390.834	29.8627	0.220583	0.0581728	ND	154.939	81.7763
			586.61	36	176.233	3.38403	0.0365174	ND	0.0122574	203.273	40.6784	0.414099	0.244034	4.34242	276.454	190.308
			255.32	30.1	321.057	1.6666	0.0176437	0.234268	1.59483	328.545	37.4389	0.22079	0.348597	ND	300.27	159.042
			337.02	24.3	573.316	1.60232	0.0190537	1.92382	ND	405.699	62.1762	0.564345	0.213103	ND	321.48	119.098
			311.03	24.9	272.885	1.18823	0.0238663	0.491197	2.48722	282.538	42.6247	0.62221	0.224912	ND	315.811	141.621
			254.94	29.6	410.795	1.05517	0.0191973	0.48109	0.582945	371.54	48.6915	0.670604	0.179359	ND	324.667	272.343
			279.94	30.3	159.983	1.12726	0.0193907	0.525288	1.5878	161.654	49.9861	0.410712	0.0728071	5.30953	333.894	191.875
			374.8	33.5	242.203	0.939546	0.0118787	0.435109	2.11152	233.787	44.9257	0.777926	0.0272526	3.07842	286.939	247.432
			382	35.2	298.736	1.83523	0.0128364	0.467239	1.93647	298.748	46.9385	0.835462	0.0278374	4.08353	291.936	170.094
		Muscle	721.35	38.5	23.3813	0.114226	0.012147	0.263139	0.782874	15.8873	3.89688	0.153683	0.0462777	ND	13.8572	19.6601
			219.31	26.9	49.6801	0.105821	0.0182476	0.237458	2.17902	39.7841	1.39944	0.0967078	0.0690893	1.23653	4.37416	34.3075
			586.61	36	28.3886	0.107743	0.0594345	0.266925	0.886756	21.2915	3.29868	0.199804	0.145623	ND	13.7511	21.4319
			255.32	30.1	26.7946	0.76757	0.0165324	0.295242	0.588384	22.1956	3.29934	0.117544	0.185096	ND	11.4976	17.8617
			337.02	24.3	45.9816	0.533467	0.0271586	0.252125	0.80926	36.3854	2.9988	0.141373	0.181827	2.46825	11.1522	23.0726
			311.03	24.9	21.3575	0.254731	0.0112207	0.257084	0.909889	39.3921	2.9994	0.145482	0.102645	2.47954	12.3229	17.8969
			254.94	29.6	19.1885	0.248357	0.0187959	0.346582	0.572999	20.5876	2.39856	0.129662	0.0587741	4.83507	10.0176	22.868
			279.94	30.3	29.976	0.25778	0.014336	ND	0.89762	29.2766	5.09592	0.0984919	0.038525	6.16558	9.3924	19.3829
			374.8	33.5	33.8932	0.218568	0.0135135	0.119091	1.49192	23.0954	3.29934	0.523898	0.032275	4.65149	11.3434	38.8749
			382	35.2	37.6271	0.35241	0.015243	0.2435	0.783532	24.3526	2.64735	0.15243	0.045362	3.89463	10.9364	20.9375
